# Supplementary material for: miR-29a-3p directly targets Smad nuclear interacting protein 1 and inhibits the migration and proliferation of cervical cancer HeLa cells
Source: PeerJ. 2020 Oct 20;8:e10148. doi: 10.7717/peerj.10148 (PMC7583608; doi:10.7717/peerj.10148)
Supplement: Data S1 [file peerj-08-10148-s001.zip]

Archive with 25 entries (20 files):
- raw data/
- raw data/Fig1/
- raw data/Fig1/Fig1.xls
- raw data/Fig1/Fig1B  GAPDH_siNC siSNIP1-330 siSNIP1-871.jpg
- raw data/Fig1/Fig1B wb snip1_siNC siSNIP1-330 siSNIP1-871.jpg
- raw data/Fig1/Fig1C siNC 0hr.jpg
- raw data/Fig1/Fig1C siNC 12hr.jpg
- raw data/Fig1/Fig1C siSNIP1-330 0hr.jpg
- raw data/Fig1/Fig1C siSNIP1-330 12hr.jpg
- raw data/Fig1/Fig1D siNC 24h.jpg
- raw data/Fig1/Fig1D siSNIP1-330 24h.jpg
- raw data/Fig2/
- raw data/Fig2/Fig2 data.xls
- raw data/Fig2/Fig2F GAPDH wb_NC miR-29a-3p.jpg
- raw data/Fig2/Fig2F SNIP1 wb_NC miR-29a-3p.jpg
- raw data/Fig3/
- raw data/Fig3/Fig3 data.xls
- raw data/Fig3/Fig3A miR-29a-3p 0 h.jpg
- raw data/Fig3/Fig3A miR-29a-3p 12 h.jpg
- raw data/Fig3/Fig3A NC 0 h.jpg
- raw data/Fig3/Fig3A NC 12 h.jpg
- raw data/Fig3/Fig3C miR-29a-3p.jpg
- raw data/Fig3/Fig3C NC.jpg
- raw data/Fig4/
- raw data/Fig4/Fig4 data.xls
