# Supplementary material for: miR-29a-3p directly targets Smad nuclear interacting protein 1 and inhibits the migration and proliferation of cervical cancer HeLa cells
Source: PeerJ. 2020 Oct 20;8:e10148. doi: 10.7717/peerj.10148 (PMC7583608; doi:10.7717/peerj.10148)
Supplement: Data S1 [file peerj-08-10148-s001.zip › raw data/Fig1/Fig1.xls]

## Sheet: Fig.1A
		SNIP1	siNC	1	1	1
			siSNIP1-871	0.518216	0.474123	0.650671
			siSNIP1-330	0.611356	0.530957	0.691755
			siSNIP1-1059	0.769183	0.676737	0.698985

## Sheet: Fig.1C
	12 h / 0 h
	siNC	siSNIP1-330
	0.929141	1.06804
	0.914125	1.04312
	0.887983	1.07027
	0.897559	1.05586

## Sheet: Fig.1D
		NC	siSNIP1-330
		985	289
		974	367
		838	329
		1056	393

## Sheet: Fig.1E
		24 h	siNC	0.388024	0.413926	0.433083
			siSNIP1-330	0.37528	0.429826	0.396918
		48 h	siNC	0.557836	0.683883	0.686154
			siSNIP1-330	0.343517	0.345041	0.38532
		72 h	siNC	1.74766	1.7603	1.78252
			siSNIP1-330	1.69753	1.75399	1.50264

## Sheet: Fig.1F
		siNC			siSNIP1-330
	MMP9	1	1	1	0.56	0.15	0.74
	VIM	1	1	1	0.05	0.18	0.12
	MAPK1	1	1	1	0.14	0.05	0.7
	N-cadherin	1	1	1	0.27	0.46	0.65
	E-cadherin	1	1	1	13.34	4.68	9.01
	CDK2	1	1	1	0.04	0.18	0.75
