# Supplementary material for: miR-29a-3p directly targets Smad nuclear interacting protein 1 and inhibits the migration and proliferation of cervical cancer HeLa cells
Source: PeerJ. 2020 Oct 20;8:e10148. doi: 10.7717/peerj.10148 (PMC7583608; doi:10.7717/peerj.10148)
Supplement: Data S1 [file peerj-08-10148-s001.zip › raw data/Fig2/Fig2 data.xls]

## Sheet: Fig.2A
miRNA	Position in the UTR	seed match	context++ score	context++ score percentile	weighted context++ score	conserved branch length	Pct
hsa-miR-29a-3p	293-299	7mer-m8	-0.38	96	-0.38	5.145	0.86
hsa-miR-542-3p	836-842	7mer-m8	-0.25	94	-0.25	1.295	N/A
hsa-miR-384	314-321	8mer	-0.16	91	-0.16	2.842	N/A
hsa-miR-520d-5p	361-367	7mer-m8	-0.07	90	-0.07	0.071	N/A
hsa-miR-371a-5p	504-510	7mer-m8	-0.04	89	-0.04	0	N/A
hsa-miR-520a-3p	535-541	7mer-1A	-0.15	88	-0.15	2.557	0.16
hsa-miR-520b	535-541	7mer-1A	-0.15	87	-0.15	2.557	0.16
hsa-miR-520c-3p	535-541	7mer-1A	-0.15	87	-0.15	2.557	0.16
hsa-miR-362-3p	1058-1064	7mer-1A	-0.03	66	-0.01	2.705	N/A
hsa-miR-590-3p	1191-1197	7mer-m8	-0.02	59	-0.01	0.747	N/A
hsa-miR-107	2140-2146	7mer-1A	-0.04	46	-0.01	0.183	< 0.1
hsa-miR-217	2143-2149	7mer-1A	-0.01	46	0	0.19	< 0.1

## Sheet: Fig.2D
		WT		Mut
		NC	miR-29a-3p	NC	miR-29a-3p
	Firefly/Renilla	0.295516	0.227722	0.216503	0.205674
		0.30178	0.215953	0.231584	0.213895
		0.276389	0.209719	0.216475	0.211891

## Sheet: Fig.2E
		SNIP1 Ct	GAPDH Ct
	miR-29a-3p	25.61	13.42
		25.92	13.58
		25.29	13.47
	NC	25.55	14.46
		25.17	14.59
		25.51	14.57

## Sheet: Fig.2F
			NC	miR-29a-3p
		SNIP1	1	0.745714
			1	0.27053
			1	0.61825
