# Supplementary material for: miR-29a-3p directly targets Smad nuclear interacting protein 1 and inhibits the migration and proliferation of cervical cancer HeLa cells
Source: PeerJ. 2020 Oct 20;8:e10148. doi: 10.7717/peerj.10148 (PMC7583608; doi:10.7717/peerj.10148)
Supplement: Data S1 [file peerj-08-10148-s001.zip › raw data/Fig3/Fig3 data.xls]

## Sheet: Fig3A
	12 h / 0 h
	NC	miR-29a-3p
	0.929141	0.992048
	0.914125	1.05081
	0.887983	1.02909
	0.897559	0.95954

## Sheet: Fig3B
	24h	miR-29a-3p	0.203384	0.226546	0.220343
		NC	0.388024	0.433083	0.413926
	48h	miR-29a-3p	0.428065	0.456086	0.386038
		NC	0.686154	0.829223	0.815431
	72h	miR-29a-3p	1.104	1.088	1.091
		NC	1.571	1.583	1.5
	96h	miR-29a-3p	1.44908	1.47879	1.37442
		NC	1.7603	1.78252	1.74766

## Sheet: Fig3C
		NC	miR-29a-3p
		985	469
		974	510
		838	482
		1056	437

## Sheet: Fig3D
		NC			miR-29a-3p
	MMP9	1	1	1	0.27	0.32	0.3
	VIM	1	1	1	7.29	8.51	1.68
	MAPK1	1	1	1	0.36	0.59	0.71
	N-cadherin	1	1	1	0.19	0.29	0.51
	E-cadherin	1	1	1	3.46	17.44	10.45
	CDK2	1	1	1	0.77	0.8	0.79
