# Supplementary material for: miR-29a-3p directly targets Smad nuclear interacting protein 1 and inhibits the migration and proliferation of cervical cancer HeLa cells
Source: PeerJ. 2020 Oct 20;8:e10148. doi: 10.7717/peerj.10148 (PMC7583608; doi:10.7717/peerj.10148)
Supplement: Data S1 [file peerj-08-10148-s001.zip › raw data/Fig4/Fig4 data.xls]

## Sheet: Sheet1
		NC			miR-29a-3p			siSNIP1-330
	HSP27	1	1	1	0.83	0.82	0.81	0.31	0.43	0.74
	c-Myc	1	1	1	0.46	0.54	0.55	0.48	0.82	0.41
	Cyclin D1	1	1	1	0.54	0.35	0.48	0.58	0.8	0.5
